# Supplementary material for: The clinical significance of microRNA-409 in pancreatic carcinoma and associated tumor cellular functions
Source: Bioengineered. 2021 Aug 2;12(1):4633–42. doi: 10.1080/21655979.2021.1956404 (PMC8806886; doi:10.1080/21655979.2021.1956404)
Supplement: Supplemental Material [file KBIE_A_1956404_SM2323.zip]

Archive with 1 entries (1 files):
- Supplementary table 1.docx
